# Supplementary material for: A new giant Pristimantis (Anura, Craugastoridae) from the paramos of the Podocarpus National Park, southern Ecuador
Source: Zookeys. 2019 Jun 5;852:137–56. doi: 10.3897/zookeys.852.24557 (PMC6561996; doi:10.3897/zookeys.852.24557)
Supplement: XML Treatment for Pristimantis andinogigas [file zookeys.852.24557-treatment1.xml]

<!DOCTYPE tp:taxon-treatment
  PUBLIC "-//TaxonX//DTD Taxonomic Treatment Publishing DTD v0 20100105//EN" "tax-treatment-NSO.dtd">
<tp:taxon-treatment xmlns:tp="http://www.plazi.org/taxpub"><tp:treatment-meta><kwd-group><label>Taxon classification</label><kwd><named-content xmlns:xlink="http://www.w3.org/1999/xlink" content-type="kingdom">Animalia</named-content></kwd><kwd><named-content xmlns:xlink="http://www.w3.org/1999/xlink" content-type="order">Anura</named-content></kwd><kwd><named-content xmlns:xlink="http://www.w3.org/1999/xlink" content-type="family">Craugastoridae</named-content></kwd></kwd-group><mixed-citation publication-type="journal"><person-group><name><surname>Yánez-Muñoz</surname><given-names>Mario H.</given-names></name><name><surname>Veintimilla-Yánez</surname><given-names>David</given-names></name><name><surname>Batallas</surname><given-names>Diego</given-names></name><name><surname>Cisneros-Heredia</surname><given-names>Diego F.</given-names></name></person-group><article-title>A new giant <italic><tp:taxon-name><tp:taxon-name-part taxon-name-part-type="genus" reg="Pristimantis">Pristimantis</tp:taxon-name-part></tp:taxon-name></italic> (<tp:taxon-name><tp:taxon-name-part taxon-name-part-type="order">Anura</tp:taxon-name-part></tp:taxon-name>, <tp:taxon-name><tp:taxon-name-part taxon-name-part-type="family">Craugastoridae</tp:taxon-name-part></tp:taxon-name>) from the paramos of the Podocarpus National Park, southern Ecuador</article-title><source>Zookeys</source><day>05</day><month>6</month><year>2019</year><volume>852</volume><fpage>137</fpage><lpage>156</lpage><pub-id pub-id-type="doi">10.3897/zookeys.852.24557</pub-id></mixed-citation></tp:treatment-meta><tp:nomenclature><tp:taxon-name>
            <tp:taxon-name-part taxon-name-part-type="genus" reg="Pristimantis">Pristimantis</tp:taxon-name-part>
            <tp:taxon-name-part taxon-name-part-type="species" reg="andinogigas">andinogigas</tp:taxon-name-part>
            <object-id xmlns:xlink="http://www.w3.org/1999/xlink" content-type="zoobank" xlink:type="simple">http://zoobank.org/3BF7D08B-5586-4314-AC76-B40D724C1F97</object-id>
          </tp:taxon-name><tp:taxon-status xmlns:xlink="http://www.w3.org/1999/xlink" xlink:type="simple">sp. nov.</tp:taxon-status><xref ref-type="fig" rid="F1">Figures 1</xref><xref ref-type="fig" rid="F2">, 2</xref><xref ref-type="fig" rid="F3">, 3</xref><xref ref-type="fig" rid="F4">, 4</xref><xref ref-type="fig" rid="F5">, 5</xref><tp:nomenclature-citation-list><tp:nomenclature-citation><tp:taxon-name>
                <tp:taxon-name-part taxon-name-part-type="genus" reg="Pristimantis">Pristimantis</tp:taxon-name-part>
              </tp:taxon-name><comment>grp. <tp:taxon-name><tp:taxon-name-part taxon-name-part-type="genus" reg="Pristimantis"/><tp:taxon-name-part taxon-name-part-type="species" reg="orcesi">orcesi</tp:taxon-name-part></tp:taxon-name>: L <xref ref-type="bibr" rid="B2">Aguirre Mendoza et al. 2015</xref>: 173, 180; Z <xref ref-type="bibr" rid="B3">Aguirre Mendoza et al. 2017</xref>: 534–535.</comment></tp:nomenclature-citation></tp:nomenclature-citation-list></tp:nomenclature><tp:treatment-sec sec-type="Common names" id="SECID0EULAE"><title>Common names.</title><p>English: Giant paramo rainfrog. Spanish: Cutín Gigante de Páramo.</p></tp:treatment-sec><tp:treatment-sec sec-type="Holotype" id="SECID0EZLAE"><title>Holotype.</title><p>Adult female; ECUADOR; provincia de Loja, Parque Nacional Podocarpus, Cajanuma; <named-content xmlns:xlink="http://www.w3.org/1999/xlink" content-type="dwc:verbatimCoordinates" xlink:type="simple"><named-content content-type="geo-json" specific-use="{&#34;type&#34;:&#34;Point&#34;,&#34;coordinates&#34;:[-79.162046,-4.108346]}" id="NCID0ECMAE" xlink:type="simple">4.108346°S, 79.162046°W</named-content></named-content>, 3313 m alt.; 27 January 2010; David Veintimilla-Yánez and Karen Salinas leg.; <named-content xmlns:xlink="http://www.w3.org/1999/xlink" content-type="dwc:institutional_code" xlink:type="simple">DHMECN</named-content> 10984 (field number DVY 057).</p></tp:treatment-sec><tp:treatment-sec sec-type="Paratypes" id="SECID0EOMAE"><title>Paratypes.</title><p>Same collection data as for holotype; <named-content xmlns:xlink="http://www.w3.org/1999/xlink" content-type="dwc:institutional_code" xlink:type="simple">DHMECN</named-content> 10985–6, adult males, 09 December 2009; <named-content xmlns:xlink="http://www.w3.org/1999/xlink" content-type="dwc:institutional_code" xlink:type="simple">DHMECN</named-content> 10996, adult female, and <named-content xmlns:xlink="http://www.w3.org/1999/xlink" content-type="dwc:institutional_code" xlink:type="simple">DHMECN</named-content> 10991–2, adult males, 10 December 2009; <named-content xmlns:xlink="http://www.w3.org/1999/xlink" content-type="dwc:institutional_code" xlink:type="simple">DHMECN</named-content> 10993–4, adult males, 06 January 2010; <named-content xmlns:xlink="http://www.w3.org/1999/xlink" content-type="dwc:institutional_code" xlink:type="simple">DHMECN</named-content> 10998–9, adult males, 06 January 2010; <named-content xmlns:xlink="http://www.w3.org/1999/xlink" content-type="dwc:institutional_code" xlink:type="simple">DHMECN</named-content> 11000, adult male, 07 January 2010; <named-content xmlns:xlink="http://www.w3.org/1999/xlink" content-type="dwc:institutional_code" xlink:type="simple">DHMECN</named-content> 11005, adult male, 13 January 2010; <named-content xmlns:xlink="http://www.w3.org/1999/xlink" content-type="dwc:institutional_code" xlink:type="simple">DHMECN</named-content> 11008, adult male, 14 January 2010; <named-content xmlns:xlink="http://www.w3.org/1999/xlink" content-type="dwc:institutional_code" xlink:type="simple">DHMECN</named-content> 11010–1, adult males, 27 January 2010; <named-content xmlns:xlink="http://www.w3.org/1999/xlink" content-type="dwc:institutional_code" xlink:type="simple">DHMECN</named-content> 11012–13, 11115, adult males, 31 March 2010; <named-content xmlns:xlink="http://www.w3.org/1999/xlink" content-type="dwc:institutional_code" xlink:type="simple">DHMECN</named-content> 11016, adult male, 06 April 2010; subadult males: <named-content xmlns:xlink="http://www.w3.org/1999/xlink" content-type="dwc:institutional_code" xlink:type="simple">DHMECN</named-content> 10997, 06 January 2010; <named-content xmlns:xlink="http://www.w3.org/1999/xlink" content-type="dwc:institutional_code" xlink:type="simple">DHMECN</named-content> 11001, 07 January 2010; subadult females: <named-content xmlns:xlink="http://www.w3.org/1999/xlink" content-type="dwc:institutional_code" xlink:type="simple">DHMECN</named-content> 10995, 06 January 2010; <named-content xmlns:xlink="http://www.w3.org/1999/xlink" content-type="dwc:institutional_code" xlink:type="simple">DHMECN</named-content> 11002, 07 January 2010; <named-content xmlns:xlink="http://www.w3.org/1999/xlink" content-type="dwc:institutional_code" xlink:type="simple">DHMECN</named-content> 11006, 13 January 2010; <named-content xmlns:xlink="http://www.w3.org/1999/xlink" content-type="dwc:institutional_code" xlink:type="simple">DHMECN</named-content> 11007, 14 January 2010; <named-content xmlns:xlink="http://www.w3.org/1999/xlink" content-type="dwc:institutional_code" xlink:type="simple">DHMECN</named-content> 11018, 12 April 2010; <named-content xmlns:xlink="http://www.w3.org/1999/xlink" content-type="dwc:institutional_code" xlink:type="simple">DHMECN</named-content> 11021, 22 April 2010; juveniles: <named-content xmlns:xlink="http://www.w3.org/1999/xlink" content-type="dwc:institutional_code" xlink:type="simple">DHMECN</named-content> 10987–8, 10990, 09 December 2009; <named-content xmlns:xlink="http://www.w3.org/1999/xlink" content-type="dwc:institutional_code" xlink:type="simple">DHMECN</named-content> 10989, 10 December 2009; <named-content xmlns:xlink="http://www.w3.org/1999/xlink" content-type="dwc:institutional_code" xlink:type="simple">DHMECN</named-content> 11003–4, 13 January 2010; <named-content xmlns:xlink="http://www.w3.org/1999/xlink" content-type="dwc:institutional_code" xlink:type="simple">DHMECN</named-content> 11009, 26 January 2010; <named-content xmlns:xlink="http://www.w3.org/1999/xlink" content-type="dwc:institutional_code" xlink:type="simple">DHMECN</named-content> 11014, 31 March 2010; <named-content xmlns:xlink="http://www.w3.org/1999/xlink" content-type="dwc:institutional_code" xlink:type="simple">DHMECN</named-content> 11017, 07 April 2010; <named-content xmlns:xlink="http://www.w3.org/1999/xlink" content-type="dwc:institutional_code" xlink:type="simple">DHMECN</named-content> 11019, 14 April 2010; <named-content xmlns:xlink="http://www.w3.org/1999/xlink" content-type="dwc:institutional_code" xlink:type="simple">DHMECN</named-content> 11020, 19 April 2010.</p></tp:treatment-sec><tp:treatment-sec sec-type="diagnosis" id="SECID0EMTAE"><title>Diagnosis.</title><p>A new species of <italic><tp:taxon-name><tp:taxon-name-part taxon-name-part-type="genus" reg="Pristimantis">Pristimantis</tp:taxon-name-part></tp:taxon-name></italic> diagnosed by the following combination of characters: (1) Skin on dorsum porous, thick and glandular, with large, flat, glandular warts on flanks; dorsolateral folds absent; thick glandular patch on supra/postympanic region, and on dorsal surfaces of humeral, femoral, tibial and tarsal regions; glandular folds in wrists; skin on venter areolate; discoidal fold weakly defined; (2) tympanic membrane and tympanic annulus prominent; tympanic annulus rounded, 36% of eye length, with posterior margin in contact with supratympatic glandular patch; (3) snout rounded in dorsal view; rounded to slightly protruding in lateral view; (4) upper eyelid without tubercles, IOD wider than upper eyelid; cranial crests absent; (5) dentigerous processes of vomers present, oblique, moderately separated, posteromedial to choanae, with 4 to 5 teeth; (6) males with cream-coloured nuptial pads on dorsum of Finger I and vocal slits; (7) Finger I shorter than Finger II; emarginated discs of fingers broadly expanded and elliptical; (8) fingers without lateral fringes; (9) ulnar tubercle present but low or poorly differentiated; (10) heels without tubercles, inner tarsal wart low and poorly differentiated; (11) inner metatarsal tubercle ovoid, about 5–6x the size of subconical, rounded outer metatarsal tubercle; supernumerary plantar tubercles present; (12) toes with narrow lateral fringes; basal toe webbing between toes II–V; Toe V longer than Toe III (disc of Toe III does not reach distal subarticular tubercle on Toe IV, disc on Toe V reaches middle of distal subarticular tubercle on Toe IV); toe discs elliptical, slightly narrower than those on fingers; (13) in life, dorsal surfaces dark brown, chocolate brown, or orange-brown, with or without dark irregular botches, distinctive head markings absent, ventral surfaces brown with irregular pale flecks and blotches, iris bronze with dense black reticulations; in preservative, brown surfaces turn grey; (14) <abbrev xmlns:xlink="http://www.w3.org/1999/xlink" xlink:title="snout-vent length" id="ABBRID0EZTAE" xlink:type="simple">SVL</abbrev> 50.0–50.5 mm in adult females (<italic>n</italic> = 2), 34.7–42.5 (38.5 ± 2.1 SD, <italic>n</italic> = 10) mm in adult males (Table <xref ref-type="table" rid="T1">1</xref>).</p><table-wrap id="T1" position="float" orientation="portrait"><label>Table 1.</label><caption><p>Measurements (in mm) of type series of <italic><tp:taxon-name><tp:taxon-name-part taxon-name-part-type="genus" reg="Pristimantis">Pristimantis</tp:taxon-name-part><tp:taxon-name-part taxon-name-part-type="species" reg="andinogigas">andinogigas</tp:taxon-name-part></tp:taxon-name></italic> sp. nov. from Nudo de Cajanuma, Podocarpus National Park, Andes of southern Ecuador. For males, range is followed by means and one standard deviation in parentheses.</p></caption><table id="TID0EKJBG" rules="all"><tbody><tr><td rowspan="1" colspan="1">
                    <bold>Characters</bold>
                  </td><td rowspan="1" colspan="1">
                    <bold>Females (<italic>n</italic> = 2)</bold>
                  </td><td rowspan="1" colspan="1">
                    <bold>Males (<italic>n</italic> = 17)</bold>
                  </td></tr><tr><td rowspan="1" colspan="1">Snout-vent length</td><td rowspan="1" colspan="1">50.0–50.5</td><td rowspan="1" colspan="1">34.7–42.5 (38.5 ± 2.1)</td></tr><tr><td rowspan="1" colspan="1">Head width</td><td rowspan="1" colspan="1">19.3–20.1</td><td rowspan="1" colspan="1">13.3–15. 9 (14.6 ± 0.8)</td></tr><tr><td rowspan="1" colspan="1">Head length</td><td rowspan="1" colspan="1">16.0–17.4</td><td rowspan="1" colspan="1">11.2–13.9 (12.7 ± 0.72)</td></tr><tr><td rowspan="1" colspan="1">Eye diameter</td><td rowspan="1" colspan="1">5.6–6.0</td><td rowspan="1" colspan="1">4.9–5.6 (5.3 ± 0.2)</td></tr><tr><td rowspan="1" colspan="1">Interorbital distance</td><td rowspan="1" colspan="1">8.2–8.8</td><td rowspan="1" colspan="1">5.5–7.9 (6.1 ± 0.6)</td></tr><tr><td rowspan="1" colspan="1">Internarial distance</td><td rowspan="1" colspan="1">4.4–4.6</td><td rowspan="1" colspan="1">3.5–4.6 (4.0 ± 0.3)</td></tr><tr><td rowspan="1" colspan="1">Eye-nostril distance</td><td rowspan="1" colspan="1">4.9–5.3</td><td rowspan="1" colspan="1">3.8–4.9 (4.1 ± 0.3)</td></tr><tr><td rowspan="1" colspan="1">Tympanum diameter</td><td rowspan="1" colspan="1">2.1–2.7</td><td rowspan="1" colspan="1">1.5–2.1 (1.8 ± 0.2)</td></tr><tr><td rowspan="1" colspan="1">Tibia length</td><td rowspan="1" colspan="1">22.1–23.2</td><td rowspan="1" colspan="1">16.5–19.0 (17.9 ± 0.7)</td></tr><tr><td rowspan="1" colspan="1">Hand length</td><td rowspan="1" colspan="1">15.7–15.8</td><td rowspan="1" colspan="1">11.0–13.3 (12.0 ± 0.7)</td></tr><tr><td rowspan="1" colspan="1">Foot length</td><td rowspan="1" colspan="1">23.7–24.3</td><td rowspan="1" colspan="1">16.3–20.4 (18.2 ± 1.0)</td></tr></tbody></table></table-wrap></tp:treatment-sec><tp:treatment-sec sec-type="comparisons" id="SECID0EEZAE"><title>Comparisons.</title><p><italic><tp:taxon-name><tp:taxon-name-part taxon-name-part-type="genus" reg="Pristimantis">Pristimantis</tp:taxon-name-part><tp:taxon-name-part taxon-name-part-type="species" reg="andinogigas">andinogigas</tp:taxon-name-part></tp:taxon-name></italic> sp. nov. is readily distinguished from all other species of <italic><tp:taxon-name><tp:taxon-name-part taxon-name-part-type="genus" reg="Pristimantis">Pristimantis</tp:taxon-name-part></tp:taxon-name></italic> by its large body size, thick and glandular skin, large warts on flanks, prominent macroglandular patches on head and legs, and dark brown dorsum. The only species showing a similar combination of characters is <italic><tp:taxon-name><tp:taxon-name-part taxon-name-part-type="genus" reg="Pristimantis">Pristimantis</tp:taxon-name-part><tp:taxon-name-part taxon-name-part-type="species" reg="erythros">erythros</tp:taxon-name-part></tp:taxon-name></italic> Sánchez-Nivicela, Celi-Piedra, Posse-Sarmiento, Urgiles, Yánez-Muñoz &amp; Cisneros-Heredía, 2019, which is readily differentiated from <italic><tp:taxon-name><tp:taxon-name-part taxon-name-part-type="genus" reg="Pristimantis">P.</tp:taxon-name-part><tp:taxon-name-part taxon-name-part-type="species" reg="andinogigas">andinogigas</tp:taxon-name-part></tp:taxon-name></italic> sp. nov. by being smaller (38.8–42.6 mm in adult females), having a conspicuous red coloration, and lacking dentigerous processes of vomers. In addition, <italic><tp:taxon-name><tp:taxon-name-part taxon-name-part-type="genus" reg="Pristimantis">P.</tp:taxon-name-part><tp:taxon-name-part taxon-name-part-type="species" reg="andinogigas">andinogigas</tp:taxon-name-part></tp:taxon-name></italic> sp. nov. resembles the following species by bearing large, flat, glandular warts on flanks, and expanded discs on fingers and toes: <italic><tp:taxon-name><tp:taxon-name-part taxon-name-part-type="genus" reg="Pristimantis">Pristimantis</tp:taxon-name-part><tp:taxon-name-part taxon-name-part-type="species" reg="farisorum">farisorum</tp:taxon-name-part></tp:taxon-name></italic> Mueses-Cisneros, Perdomo-Castillo, &amp; Cepeda-Quilindo, 2013, <italic><tp:taxon-name><tp:taxon-name-part taxon-name-part-type="genus" reg="Pristimantis">P.</tp:taxon-name-part><tp:taxon-name-part taxon-name-part-type="species" reg="obmutescens">obmutescens</tp:taxon-name-part></tp:taxon-name></italic> (Lynch, 1980), <italic><tp:taxon-name><tp:taxon-name-part taxon-name-part-type="genus" reg="Pristimantis">P.</tp:taxon-name-part><tp:taxon-name-part taxon-name-part-type="species" reg="orcesi">orcesi</tp:taxon-name-part></tp:taxon-name></italic> (Lynch, 1972), <italic><tp:taxon-name><tp:taxon-name-part taxon-name-part-type="genus" reg="Pristimantis">P.</tp:taxon-name-part><tp:taxon-name-part taxon-name-part-type="species" reg="racemus">racemus</tp:taxon-name-part></tp:taxon-name></italic> (Lynch, 1980), <italic><tp:taxon-name><tp:taxon-name-part taxon-name-part-type="genus" reg="Pristimantis">P.</tp:taxon-name-part><tp:taxon-name-part taxon-name-part-type="species" reg="simoterus">simoterus</tp:taxon-name-part></tp:taxon-name></italic> (Lynch, 1980), <italic><tp:taxon-name><tp:taxon-name-part taxon-name-part-type="genus" reg="Pristimantis">P.</tp:taxon-name-part><tp:taxon-name-part taxon-name-part-type="species" reg="simoteriscus">simoteriscus</tp:taxon-name-part></tp:taxon-name></italic> (Lynch), and <italic><tp:taxon-name><tp:taxon-name-part taxon-name-part-type="genus" reg="Pristimantis">P.</tp:taxon-name-part><tp:taxon-name-part taxon-name-part-type="species" reg="thymelensis">thymelensis</tp:taxon-name-part></tp:taxon-name></italic> (Lynch, 1972). <italic><tp:taxon-name><tp:taxon-name-part taxon-name-part-type="genus" reg="Pristimantis">Pristimantis</tp:taxon-name-part><tp:taxon-name-part taxon-name-part-type="species" reg="andinogigas">andinogigas</tp:taxon-name-part></tp:taxon-name></italic> sp. nov. is larger than any of these seven species, and furthermore, they differ from <italic><tp:taxon-name><tp:taxon-name-part taxon-name-part-type="genus" reg="Pristimantis">P.</tp:taxon-name-part><tp:taxon-name-part taxon-name-part-type="species" reg="andinogigas">andinogigas</tp:taxon-name-part></tp:taxon-name></italic> as follows (characters of <italic><tp:taxon-name><tp:taxon-name-part taxon-name-part-type="genus" reg="Pristimantis">P.</tp:taxon-name-part><tp:taxon-name-part taxon-name-part-type="species" reg="andinogigas">andinogigas</tp:taxon-name-part></tp:taxon-name></italic> sp. nov. in parentheses): areolate or shagreen dorsal skin (porous), thin supratympanic folds (prominent supra/post-tympanic glandular patch), thin glandular patches on legs (thick), and smaller body size, with adult females having 38.4–42.3 mm <abbrev xmlns:xlink="http://www.w3.org/1999/xlink" xlink:title="snout-vent length" id="ABBRID0EL5AE" xlink:type="simple">SVL</abbrev> in <italic><tp:taxon-name><tp:taxon-name-part taxon-name-part-type="genus" reg="Pristimantis">P.</tp:taxon-name-part><tp:taxon-name-part taxon-name-part-type="species" reg="farisorum">farisorum</tp:taxon-name-part></tp:taxon-name></italic>, 28.5–38.4 mm <abbrev xmlns:xlink="http://www.w3.org/1999/xlink" xlink:title="snout-vent length" id="ABBRID0E15AE" xlink:type="simple">SVL</abbrev> in <italic><tp:taxon-name><tp:taxon-name-part taxon-name-part-type="genus" reg="Pristimantis">P.</tp:taxon-name-part><tp:taxon-name-part taxon-name-part-type="species" reg="obmutescens">obmutescens</tp:taxon-name-part></tp:taxon-name></italic>, 35.2–36.1 mm <abbrev xmlns:xlink="http://www.w3.org/1999/xlink" xlink:title="snout-vent length" id="ABBRID0EJ6AE" xlink:type="simple">SVL</abbrev> in <italic><tp:taxon-name><tp:taxon-name-part taxon-name-part-type="genus" reg="Pristimantis">P.</tp:taxon-name-part><tp:taxon-name-part taxon-name-part-type="species" reg="orcesi">orcesi</tp:taxon-name-part></tp:taxon-name></italic>, 29.9–37.9 mm <abbrev xmlns:xlink="http://www.w3.org/1999/xlink" xlink:title="snout-vent length" id="ABBRID0EY6AE" xlink:type="simple">SVL</abbrev> in <italic><tp:taxon-name><tp:taxon-name-part taxon-name-part-type="genus" reg="Pristimantis">P.</tp:taxon-name-part><tp:taxon-name-part taxon-name-part-type="species" reg="racemus">racemus</tp:taxon-name-part></tp:taxon-name></italic>, 32.4–37.1 mm <abbrev xmlns:xlink="http://www.w3.org/1999/xlink" xlink:title="snout-vent length" id="ABBRID0EIAAG" xlink:type="simple">SVL</abbrev> in <italic><tp:taxon-name><tp:taxon-name-part taxon-name-part-type="genus" reg="Pristimantis">P.</tp:taxon-name-part><tp:taxon-name-part taxon-name-part-type="species" reg="simoterus">simoterus</tp:taxon-name-part></tp:taxon-name></italic>, 25.7–31.4 mm <abbrev xmlns:xlink="http://www.w3.org/1999/xlink" xlink:title="snout-vent length" id="ABBRID0EXAAG" xlink:type="simple">SVL</abbrev> in <italic><tp:taxon-name><tp:taxon-name-part taxon-name-part-type="genus" reg="Pristimantis">P.</tp:taxon-name-part><tp:taxon-name-part taxon-name-part-type="species" reg="simoteriscus">simoteriscus</tp:taxon-name-part></tp:taxon-name></italic>, and 28.0–33.5 mm <abbrev xmlns:xlink="http://www.w3.org/1999/xlink" xlink:title="snout-vent length" id="ABBRID0EGBAG" xlink:type="simple">SVL</abbrev> in <italic><tp:taxon-name><tp:taxon-name-part taxon-name-part-type="genus" reg="Pristimantis">P.</tp:taxon-name-part><tp:taxon-name-part taxon-name-part-type="species" reg="thymelensis">thymelensis</tp:taxon-name-part></tp:taxon-name></italic> (versus 50.0–50.5 mm <abbrev xmlns:xlink="http://www.w3.org/1999/xlink" xlink:title="snout-vent length" id="ABBRID0EVBAG" xlink:type="simple">SVL</abbrev> in adult females of <italic><tp:taxon-name><tp:taxon-name-part taxon-name-part-type="genus" reg="Pristimantis">P.</tp:taxon-name-part><tp:taxon-name-part taxon-name-part-type="species" reg="andinogigas">andinogigas</tp:taxon-name-part></tp:taxon-name></italic>). In addition, <italic><tp:taxon-name><tp:taxon-name-part taxon-name-part-type="genus" reg="Pristimantis">P.</tp:taxon-name-part><tp:taxon-name-part taxon-name-part-type="species" reg="farisorum">farisorum</tp:taxon-name-part></tp:taxon-name></italic> has snout subacuminate in dorsal view (rounded), fingers with narrow lateral fringes (absent), dorsum dark brown to black with irregular and elongated orange marking (brown with or without lighter irregular blotches), and inhabits upper montane forests on the Nudo de Pasto, Andes of southern Colombia (<xref ref-type="bibr" rid="B39">Mueses-Cisneros et al. 2013</xref>). <italic><tp:taxon-name><tp:taxon-name-part taxon-name-part-type="genus" reg="Pristimantis">Pristimantis</tp:taxon-name-part><tp:taxon-name-part taxon-name-part-type="species" reg="obmutescens">obmutescens</tp:taxon-name-part></tp:taxon-name></italic> has tympanum concealed beneath skin (visible), fingers with lateral fringes present (absent), small, non-conical tubercles on heel and outer edge of tarsus present (absent), lacks vocal sac and vocal slits in males (present), and inhabits on the Páramo de Puracé, Cordillera Central of the Andes in southern Colombia (<xref ref-type="bibr" rid="B34">Lynch 1980</xref>, <xref ref-type="bibr" rid="B37">Lynch et al. 1996</xref>). <italic><tp:taxon-name><tp:taxon-name-part taxon-name-part-type="genus" reg="Pristimantis">Pristimantis</tp:taxon-name-part><tp:taxon-name-part taxon-name-part-type="species" reg="orcesi">orcesi</tp:taxon-name-part></tp:taxon-name></italic> has skin on head smooth (porous), fingers bearing lateral fringes (absent), lacks dentigerous processses of vomers (present), and inhabits paramos on the Andes of north-central Ecuador (<xref ref-type="bibr" rid="B32">Lynch 1972</xref>, <xref ref-type="bibr" rid="B35">1981</xref>). <italic><tp:taxon-name><tp:taxon-name-part taxon-name-part-type="genus" reg="Pristimantis">Pristimantis</tp:taxon-name-part><tp:taxon-name-part taxon-name-part-type="species" reg="racemus">racemus</tp:taxon-name-part></tp:taxon-name></italic> has fingers with lateral fringes (absent), dorsum reddish-brown with darker marking (brown with or without darker irregular blotches), lacks vocal sac and vocal slits in males (present), and inhabits paramos on the Cordillera Central of the Andes, central Colombia (<xref ref-type="bibr" rid="B34">Lynch 1980</xref>, <xref ref-type="bibr" rid="B37">Lynch et al. 1996</xref>). <italic><tp:taxon-name><tp:taxon-name-part taxon-name-part-type="genus" reg="Pristimantis">Pristimantis</tp:taxon-name-part><tp:taxon-name-part taxon-name-part-type="species" reg="simoterus">simoterus</tp:taxon-name-part></tp:taxon-name></italic> has fingers with lateral fringes (absent) and inhabits upper montane forests and paramos on the Cordillera Central of the Andes, central Colombia (<xref ref-type="bibr" rid="B34">Lynch 1980</xref>, <xref ref-type="bibr" rid="B37">Lynch et al. 1996</xref>). <italic><tp:taxon-name><tp:taxon-name-part taxon-name-part-type="genus" reg="Pristimantis">Pristimantis</tp:taxon-name-part><tp:taxon-name-part taxon-name-part-type="species" reg="simoteriscus">simoteriscus</tp:taxon-name-part></tp:taxon-name></italic> has subacuminate snout in dorsal view, fingers with lateral fringes (absent), dorsum grey with dark markings (brown with or without darker irregular blotches), lacks vocal slits in males, and inhabits paramos on the Cordillera Central of the Andes, central Colombia (<xref ref-type="bibr" rid="B37">Lynch et al. 1996</xref>). <italic><tp:taxon-name><tp:taxon-name-part taxon-name-part-type="genus" reg="Pristimantis">Pristimantis</tp:taxon-name-part><tp:taxon-name-part taxon-name-part-type="species" reg="thymelensis">thymelensis</tp:taxon-name-part></tp:taxon-name></italic> has tympanum concealed beneath skin (visible), paraventral folds present (absent), finger bearing lateral fringes (absent), grey to brown dorsum speckled to varying degrees with creamy grey, tan, or black (brown with or without darker irregular blotches), and inhabits paramos on Andes of southern Colombia and northern Ecuador (<xref ref-type="bibr" rid="B32">Lynch 1972</xref>, <xref ref-type="bibr" rid="B35">1981</xref>).</p><p><italic><tp:taxon-name><tp:taxon-name-part taxon-name-part-type="genus" reg="Pristimantis">Pristimantis</tp:taxon-name-part><tp:taxon-name-part taxon-name-part-type="species" reg="loujosti">loujosti</tp:taxon-name-part></tp:taxon-name></italic> and <italic><tp:taxon-name><tp:taxon-name-part taxon-name-part-type="genus" reg="Pristimantis">P.</tp:taxon-name-part><tp:taxon-name-part taxon-name-part-type="species" reg="pycnodermis">pycnodermis</tp:taxon-name-part></tp:taxon-name></italic> also stand out from other species of the genus by their stout body and thick glandular skin on dorsal surfaces of body and limbs, but they differ from <italic><tp:taxon-name><tp:taxon-name-part taxon-name-part-type="genus" reg="Pristimantis">P.</tp:taxon-name-part><tp:taxon-name-part taxon-name-part-type="species" reg="andinogigas">andinogigas</tp:taxon-name-part></tp:taxon-name></italic> sp. nov. as follows (characters of <italic><tp:taxon-name><tp:taxon-name-part taxon-name-part-type="genus" reg="Pristimantis">P.</tp:taxon-name-part><tp:taxon-name-part taxon-name-part-type="species" reg="andinogigas">andinogigas</tp:taxon-name-part></tp:taxon-name></italic> sp. nov. in parentheses): <italic><tp:taxon-name><tp:taxon-name-part taxon-name-part-type="genus" reg="Pristimantis">Pristimantis</tp:taxon-name-part><tp:taxon-name-part taxon-name-part-type="species" reg="loujosti">loujosti</tp:taxon-name-part></tp:taxon-name></italic> Yánez-Muñoz, Cisneros-Heredia &amp; Reyes-Puig, 2010 has smooth skin on head and granular skin on dorsum and flanks (porous, with large warts on flanks), thick supratympanic fold (prominent glandular supra/post-tympanic patch), thin glandular patches on legs (thick), subacuminate snout in dorsal view (rounded in dorsal view), fingers bear lateral fringes (absent), black spots on hidden surfaces of limbs (uniformly coloured), light iris with dark reticulation (bronze with dense black reticulations), and it inhabits on cloud forests on the Upper River Pastaza, Cordillera Oriental of the Andes of Ecuador (<xref ref-type="bibr" rid="B57">Yánez-Muñoz et al. 2010</xref>). <italic><tp:taxon-name><tp:taxon-name-part taxon-name-part-type="genus" reg="Pristimantis">Pristimantis</tp:taxon-name-part><tp:taxon-name-part taxon-name-part-type="species" reg="pycnodermis">pycnodermis</tp:taxon-name-part></tp:taxon-name></italic> (Lynch, 1979) differs by having low cranial crests (absent), snout subacuminate in dorsal view and truncate in lateral view (snout rounded in dorsal view; rounded to slightly protruding in lateral view), skin of flanks smooth (with large warts), fingers bear lateral fringes (absent), dark canthal and tympanic marks (head marks absent), large black spots on the flanks (brown with or without dark irregular blotches), 32.5–44.4 mm <abbrev xmlns:xlink="http://www.w3.org/1999/xlink" xlink:title="snout-vent length" id="ABBRID0EJIAG" xlink:type="simple">SVL</abbrev> in adult females (50.0–50.5 mm), and inhabits paramos on the Andes of central-southern Ecuador (<xref ref-type="bibr" rid="B33">Lynch 1979</xref>).</p></tp:treatment-sec><tp:treatment-sec sec-type="description" id="SECID0ERIAG"><title>Description of holotype.</title><p>Adult female (50.0 mm <abbrev xmlns:xlink="http://www.w3.org/1999/xlink" xlink:title="snout-vent length" id="ABBRID0EXIAG" xlink:type="simple">SVL</abbrev>, Fig. <xref ref-type="fig" rid="F2">2</xref>); head narrower than body, wider than long (head width 40% of <abbrev xmlns:xlink="http://www.w3.org/1999/xlink" xlink:title="snout-vent length" id="ABBRID0E6IAG" xlink:type="simple">SVL</abbrev>, head length 32% of <abbrev xmlns:xlink="http://www.w3.org/1999/xlink" xlink:title="snout-vent length" id="ABBRID0EDJAG" xlink:type="simple">SVL</abbrev>, head length 80% of head width); snout short (eye nostril 11% of <abbrev xmlns:xlink="http://www.w3.org/1999/xlink" xlink:title="snout-vent length" id="ABBRID0EHJAG" xlink:type="simple">SVL</abbrev>, eye nostril 87% of eye diameter), rounded in dorsal and lateral views; canthus rostralis rounded and weakly concave; loreal area concave; lips flared; eye large (eye diameter 1.14 times eye-nostril distance, eye diameter 38% of head length); nostrils slightly protuberant laterally (Fig. <xref ref-type="fig" rid="F3">3</xref>). Cranial crest absent; upper eyelids without tubercles; tympanic membrane differentiated, tympanic annulus visible (tympanum diameter 35% of eye diameter), upper and posterior borders of tympanic annulus in contact with prominent, thick glandular patch that covers all dorsal fascia of m. <italic>depressor mandibulae</italic>; large, glandular postrictal tubercles. Choanas small and widely separated from each other, not concealed by palatal shelf of maxilla; dentigerous processes of vomer present, oblique, moderately separated, posteromedial to choanae, with four or five teeth; tongue longer than wide, posterior half not adherent to floor of mouth.</p><fig id="F2" position="float" orientation="portrait"><label>Figure 2.</label><caption><p>Holotype of <italic><tp:taxon-name><tp:taxon-name-part taxon-name-part-type="genus" reg="Pristimantis">Pristimantis</tp:taxon-name-part><tp:taxon-name-part taxon-name-part-type="species" reg="andinogigas">andinogigas</tp:taxon-name-part></tp:taxon-name></italic> sp. nov. (<named-content xmlns:xlink="http://www.w3.org/1999/xlink" content-type="dwc:institutional_code" xlink:type="simple">DHMECN</named-content> 10984, adult female, 50.0 mm snout-vent length) in dorsal (<bold>A</bold>) ventral (<bold>B</bold>) and lateral (<bold>C</bold>) views of preserved specimen.</p></caption><graphic xmlns:xlink="http://www.w3.org/1999/xlink" xlink:href="zookeys-852-137-g002.jpg" position="float" orientation="portrait" xlink:type="simple" id="oo_306085.jpg"/></fig><fig id="F3" position="float" orientation="portrait"><label>Figure 3.</label><caption><p>Dorsal (<bold>A</bold>) and lateral (<bold>B</bold>) views of head, and ventral views of hand (<bold>C</bold>) and foot (<bold>D</bold>) of holotype of <italic><tp:taxon-name><tp:taxon-name-part taxon-name-part-type="genus" reg="Pristimantis">Pristimantis</tp:taxon-name-part><tp:taxon-name-part taxon-name-part-type="species" reg="andinogigas">andinogigas</tp:taxon-name-part></tp:taxon-name></italic> sp. nov. (<named-content xmlns:xlink="http://www.w3.org/1999/xlink" content-type="dwc:institutional_code" xlink:type="simple">DHMECN</named-content> 10984, adult female, head length 16.0 mm, head width 20.1 mm, hand length 15.8 mm, foot length 24.3 mm).</p></caption><graphic xmlns:xlink="http://www.w3.org/1999/xlink" xlink:href="zookeys-852-137-g003.jpg" position="float" orientation="portrait" xlink:type="simple" id="oo_306086.jpg"/></fig><p>Skin on dorsum thick and glandular, surface texture porous (Figs <xref ref-type="fig" rid="F1">1</xref>, <xref ref-type="fig" rid="F4">4</xref>), with large, flat, glandular warts on flanks; dorsolateral folds absent; thick glandular patch on dorsal surfaces of humeral, femoral, tibial and tarsal regions; glandular folds in wrists (Fig. <xref ref-type="fig" rid="F4">4</xref>); skin on venter areolate; discoidal fold weakly defined; skin on ventral surfaces of legs granular; cloaca not protuberant, cloacal region with large warts. Ulnar tubercle present but low; palmar tubercle flat and bifurcate; thenar tubercle elongate, about half the size of palmar tubercle; subarticular tubercles prominent, rounded in ventral and lateral views; supernumerary palmar tubercles rounded, smaller than subarticular tubercles; fingers without lateral fringes; Finger I shorter than Finger II; discs on fingers expanded and elliptical, most prominent on fingers II–IV, while disc on Finger I slightly expanded; all discs bearing ventral pads well defined by circumferential grooves (Fig. <xref ref-type="fig" rid="F3">3</xref>).</p><fig id="F4" position="float" orientation="portrait"><label>Figure 4.</label><caption><p>Dorsolateral view of head of holotype of <italic><tp:taxon-name><tp:taxon-name-part taxon-name-part-type="genus" reg="Pristimantis">Pristimantis</tp:taxon-name-part><tp:taxon-name-part taxon-name-part-type="species" reg="andinogigas">andinogigas</tp:taxon-name-part></tp:taxon-name></italic> sp. nov. (<named-content xmlns:xlink="http://www.w3.org/1999/xlink" content-type="dwc:institutional_code" xlink:type="simple">DHMECN</named-content> 10984, adult female) showing supratympanic (<bold>A</bold>) and humeral (<bold>B</bold>) glandular patches, and glandular fold of wrist (<bold>C</bold>). Note porous dorsal skin texture.</p></caption><graphic xmlns:xlink="http://www.w3.org/1999/xlink" xlink:href="zookeys-852-137-g004.jpg" position="float" orientation="portrait" xlink:type="simple" id="oo_306087.jpg"/></fig><p>Hind limbs robust (tibia length 46% of <abbrev xmlns:xlink="http://www.w3.org/1999/xlink" xlink:title="snout-vent length" id="ABBRID0EZNAG" xlink:type="simple">SVL</abbrev>; foot length 49% of <abbrev xmlns:xlink="http://www.w3.org/1999/xlink" xlink:title="snout-vent length" id="ABBRID0E4NAG" xlink:type="simple">SVL</abbrev>); heel without tubercles; inner edge of tarsus with one wart low and poorly differentiated; inner metatarsal tubercle ovoid, about 5x round outer metatarsal tubercle; subarticular tubercles rounded; plantar supernumerary tubercles low and inconspicuous, smaller than subarticular tubercles; toes with narrow lateral fringes; basal toe webbing between toes II–V; discs of toes expanded, elliptical, slightly narrower than those on fingers, most prominent on fingers II–V, while disc on Finger I slightly expanded; toes with ventral pads well-defined by circumferential grooves; toe lengths, when adpressed, IV &gt; V &gt; III &gt; II &gt; I; Toe V longer than Toe III; disc of Toe III not reaching distal subarticular tubercle on Toe IV, disc on Toe V reaches middle of distal subarticular tubercle on Toe IV (Fig. <xref ref-type="fig" rid="F3">3</xref>).</p></tp:treatment-sec><tp:treatment-sec sec-type="description" id="SECID0EFOAG"><title>Measurements (in mm) of holotype.</title><p>Snout-vent length 50.0; head width 20.1; head length 16.0; eye-nostril distance 5.3; internarial distance 4.6; interorbital distance 8.8; tympanum diameter 2.1; eye diameter 6.0; tibia length 23.2; hand length 15.8; foot length 24.3.</p></tp:treatment-sec><tp:treatment-sec sec-type="Colouration of holotype in life" id="SECID0EKOAG"><title>Colouration of holotype in life.</title><p>Dorsum dark brown; ventral surfaces dark brown with irregular light-yellow flecks and blotches on throat, hands, feet, armpits, and lower venter; iris golden-bronze with dense black reticulations (Fig. <xref ref-type="fig" rid="F5">5</xref>).</p></tp:treatment-sec><tp:treatment-sec sec-type="Colouration of holotype in preservative" id="SECID0EUOAG"><title>Colouration of holotype in preservative.</title><p>Same pattern as in life, but brown surfaces turned dark grey (Fig. <xref ref-type="fig" rid="F2">2</xref>).</p></tp:treatment-sec><tp:treatment-sec sec-type="variation" id="SECID0E5OAG"><title>Variation.</title><p>Males are smaller than females, measurements of the type series are provided in Table <xref ref-type="table" rid="T1">1</xref>. Dorsal colouration of body and legs varies from dark brown, chocolate brown, or orange-brown (Fig. <xref ref-type="fig" rid="F5">5</xref>.). Females are darker and have a homogeneous coloration pattern, while males are paler and usually with dark irregular blotches. Some individuals have pale pink flanks and dorsal surfaces of legs (Fig. <xref ref-type="fig" rid="F5">5D</xref>). Venter colouration varies from completely dark brown to dark brown with irregular light-yellow flecks and blotches. Background dorsal colouration of juveniles is paler, and dorsal dark blotches are darker.</p><fig id="F5" position="float" orientation="portrait"><label>Figure 5.</label><caption><p>Dorsolateral view of three live male paratypes (<bold>A–B, D</bold>) and live female holotype (<bold>C</bold>) of <italic><tp:taxon-name><tp:taxon-name-part taxon-name-part-type="genus" reg="Pristimantis">Pristimantis</tp:taxon-name-part><tp:taxon-name-part taxon-name-part-type="species" reg="andinogigas">andinogigas</tp:taxon-name-part></tp:taxon-name></italic> sp. nov.: <named-content xmlns:xlink="http://www.w3.org/1999/xlink" content-type="dwc:institutional_code" xlink:type="simple">DHMECN</named-content> 10985 (<bold>A</bold>) <named-content xmlns:xlink="http://www.w3.org/1999/xlink" content-type="dwc:institutional_code" xlink:type="simple">DHMECN</named-content> 10993 (<bold>B</bold>) <named-content xmlns:xlink="http://www.w3.org/1999/xlink" content-type="dwc:institutional_code" xlink:type="simple">DHMECN</named-content> 10984 (<bold>C</bold>) <named-content xmlns:xlink="http://www.w3.org/1999/xlink" content-type="dwc:institutional_code" xlink:type="simple">DHMECN</named-content> 11000 (<bold>D</bold>). Photographs by David Veintimilla-Yánez.</p></caption><graphic xmlns:xlink="http://www.w3.org/1999/xlink" xlink:href="zookeys-852-137-g005.jpg" position="float" orientation="portrait" xlink:type="simple" id="oo_306088.jpg"/></fig></tp:treatment-sec><tp:treatment-sec sec-type="etymology" id="SECID0EURAG"><title>Etymology.</title><p>The specific epithet is coined from the New Latin adjective <italic>andinus</italic> (pertaining to the Andes) and the Latin noun <italic>gigas</italic> (giant). The name alludes to the large and stout body of this new species in comparison with other species of <italic><tp:taxon-name><tp:taxon-name-part taxon-name-part-type="genus" reg="Pristimantis">Pristimantis</tp:taxon-name-part></tp:taxon-name></italic> from the high Andes.</p></tp:treatment-sec><tp:treatment-sec sec-type="Vocalizations" id="SECID0EFSAG"><title>Vocalizations.</title><p>Males call from grasses at night, in heterogeneous chorus with extensive call superposition. Paratype <named-content xmlns:xlink="http://www.w3.org/1999/xlink" content-type="dwc:institutional_code" xlink:type="simple">DHMECN</named-content> 11016 was calling from bamboos <italic><tp:taxon-name><tp:taxon-name-part taxon-name-part-type="genus" reg="Neurolepis">Neurolepis</tp:taxon-name-part></tp:taxon-name></italic> sp. (T<sub>air</sub> = 7° C, relative humidity = 96%). The advertisement call (Fig. <xref ref-type="fig" rid="F6">6</xref>) has dominant frequencies of 1.63–1.98 kHz (1.80 ± 0.14 SD kHz). Calls were 124–428 ms (231.37 ± 142.76 ms) in duration, with intervals of 2138–5239 ms (3393 ± 1107), and emitted 10.80–24.64 calls per minute (16.61 ± 5.35). Calls were formed by one or two notes, each with 117–148 ms (130 ± 10) in duration, at intervals of 90–157 ms (123 ± 34 ms). In calls with two notes, first note had a dominant frequency (1.65 kHz) lower than the second note (1.89 kHz).</p><fig id="F6" position="float" orientation="portrait"><label>Figure 6.</label><caption><p>Advertisement call of <italic><tp:taxon-name><tp:taxon-name-part taxon-name-part-type="genus" reg="Pristimantis">Pristimantis</tp:taxon-name-part><tp:taxon-name-part taxon-name-part-type="species" reg="andinogigas">andinogigas</tp:taxon-name-part></tp:taxon-name></italic> sp. nov. (paratype, <named-content xmlns:xlink="http://www.w3.org/1999/xlink" content-type="dwc:institutional_code" xlink:type="simple">DHMECN</named-content> 11016).</p></caption><graphic xmlns:xlink="http://www.w3.org/1999/xlink" xlink:href="zookeys-852-137-g006.jpg" position="float" orientation="portrait" xlink:type="simple" id="oo_306089.jpg"/></fig></tp:treatment-sec><tp:treatment-sec sec-type="distribution" id="SECID0EAUAG"><title>Distribution, natural history, conservation status, and extinction risk.</title><p><italic><tp:taxon-name><tp:taxon-name-part taxon-name-part-type="genus" reg="Pristimantis">Pristimantis</tp:taxon-name-part><tp:taxon-name-part taxon-name-part-type="species" reg="andinogigas">andinogigas</tp:taxon-name-part></tp:taxon-name></italic> sp. nov. is only known from its type locality, the paramos of the Nudo de Cajanuma, at elevations between 3300 and 3400 m, on the Cordillera Oriental of the Andes of southern Ecuador (Fig. <xref ref-type="fig" rid="F7">7</xref>). Surveys in other localities of the Nudo de Cajanuma, and on the nearby Nudo de Sabanilla, have not recorded the species (<xref ref-type="bibr" rid="B5">Almendáriz and Orcés 2004</xref>, <xref ref-type="bibr" rid="B50">Ron et al. 2019</xref>). However, most surveys were conducted at lower elevations, and most paramos in the region lack amphibian inventories. It is possible that <italic><tp:taxon-name><tp:taxon-name-part taxon-name-part-type="genus" reg="Pristimantis">P.</tp:taxon-name-part><tp:taxon-name-part taxon-name-part-type="species" reg="andinogigas">andinogigas</tp:taxon-name-part></tp:taxon-name></italic> inhabits a larger area at the Cajanuma-Sabanilla mountain ridges; but it is unlikely that it occurs farther north on the Cordillera Oriental (e.g., Nudo de Guagrahuma), because of separation by the valley of the River Zamora, reaching elevations as low as 2800 m that may limit species’ dispersal.</p><fig id="F7" position="float" orientation="portrait"><label>Figure 7.</label><caption><p>Map of southern Ecuador indicating the type locality of <italic><tp:taxon-name><tp:taxon-name-part taxon-name-part-type="genus" reg="Pristimantis">Pristimantis</tp:taxon-name-part><tp:taxon-name-part taxon-name-part-type="species" reg="andinogigas">andinogigas</tp:taxon-name-part></tp:taxon-name></italic> sp. nov. at the Nudo de Cajanuma, Cordillera Oriental, Andes of southern Ecuador.</p></caption><graphic xmlns:xlink="http://www.w3.org/1999/xlink" xlink:href="zookeys-852-137-g007.jpg" position="float" orientation="portrait" xlink:type="simple" id="oo_306090.jpg"/></fig><p>The ecosystem at the type locality is Paramo Bambusoid Meadow (MAE et al. 2013). The most representative plant genera were <italic><tp:taxon-name><tp:taxon-name-part taxon-name-part-type="genus" reg="Bomarea">Bomarea</tp:taxon-name-part></tp:taxon-name></italic>, <italic><tp:taxon-name><tp:taxon-name-part taxon-name-part-type="genus" reg="Miconia">Miconia</tp:taxon-name-part></tp:taxon-name></italic>, <italic><tp:taxon-name><tp:taxon-name-part taxon-name-part-type="genus" reg="Blechnum">Blechnum</tp:taxon-name-part></tp:taxon-name></italic>, <italic><tp:taxon-name><tp:taxon-name-part taxon-name-part-type="genus" reg="Disterigna">Disterigna</tp:taxon-name-part></tp:taxon-name></italic>, <italic><tp:taxon-name><tp:taxon-name-part taxon-name-part-type="genus" reg="Epidendrum">Epidendrum</tp:taxon-name-part></tp:taxon-name></italic>, <italic><tp:taxon-name><tp:taxon-name-part taxon-name-part-type="genus" reg="Gaultheria">Gaultheria</tp:taxon-name-part></tp:taxon-name></italic> and <italic><tp:taxon-name><tp:taxon-name-part taxon-name-part-type="genus" reg="Puya">Puya</tp:taxon-name-part></tp:taxon-name></italic>; and the most abundant plant species were <italic><tp:taxon-name><tp:taxon-name-part taxon-name-part-type="genus" reg="Escallonia">Escallonia</tp:taxon-name-part><tp:taxon-name-part taxon-name-part-type="species" reg="myrtilloides">myrtilloides</tp:taxon-name-part></tp:taxon-name></italic>, <italic><tp:taxon-name><tp:taxon-name-part taxon-name-part-type="genus" reg="Puya">Puya</tp:taxon-name-part><tp:taxon-name-part taxon-name-part-type="species" reg="nitida">nitida</tp:taxon-name-part></tp:taxon-name></italic>, <italic><tp:taxon-name><tp:taxon-name-part taxon-name-part-type="genus" reg="Hypericum">Hypericum</tp:taxon-name-part><tp:taxon-name-part taxon-name-part-type="species" reg="lancioides">lancioides</tp:taxon-name-part></tp:taxon-name></italic>, <italic><tp:taxon-name><tp:taxon-name-part taxon-name-part-type="genus" reg="Tillandsia">Tillandsia</tp:taxon-name-part><tp:taxon-name-part taxon-name-part-type="species" reg="aequatorialis">aequatorialis</tp:taxon-name-part></tp:taxon-name></italic>, <italic><tp:taxon-name><tp:taxon-name-part taxon-name-part-type="genus" reg="Neurolepis">Neurolepis</tp:taxon-name-part><tp:taxon-name-part taxon-name-part-type="species" reg="nana">nana</tp:taxon-name-part></tp:taxon-name></italic>, <italic><tp:taxon-name><tp:taxon-name-part taxon-name-part-type="genus" reg="Cortaderia">Cortaderia</tp:taxon-name-part><tp:taxon-name-part taxon-name-part-type="species" reg="bifida">bifida</tp:taxon-name-part></tp:taxon-name></italic>, <italic><tp:taxon-name><tp:taxon-name-part taxon-name-part-type="genus" reg="Cortaderia">C.</tp:taxon-name-part><tp:taxon-name-part taxon-name-part-type="species" reg="jubata">jubata</tp:taxon-name-part></tp:taxon-name></italic>, <italic><tp:taxon-name><tp:taxon-name-part taxon-name-part-type="genus" reg="Chusquea">Chusquea</tp:taxon-name-part><tp:taxon-name-part taxon-name-part-type="species" reg="neurophylla">neurophylla</tp:taxon-name-part></tp:taxon-name></italic>, <italic><tp:taxon-name><tp:taxon-name-part taxon-name-part-type="genus" reg="Calamagrostris">Calamagrostris</tp:taxon-name-part><tp:taxon-name-part taxon-name-part-type="species" reg="macrophylla">macrophylla</tp:taxon-name-part></tp:taxon-name></italic>, <italic><tp:taxon-name><tp:taxon-name-part taxon-name-part-type="genus" reg="Themistoclesia">Themistoclesia</tp:taxon-name-part><tp:taxon-name-part taxon-name-part-type="species" reg="epiphytica">epiphytica</tp:taxon-name-part></tp:taxon-name></italic>, <italic><tp:taxon-name><tp:taxon-name-part taxon-name-part-type="genus" reg="Senecio">Senecio</tp:taxon-name-part><tp:taxon-name-part taxon-name-part-type="species" reg="tephrosioides">tephrosioides</tp:taxon-name-part></tp:taxon-name></italic>, <italic><tp:taxon-name><tp:taxon-name-part taxon-name-part-type="genus" reg="Disterigma">Disterigma</tp:taxon-name-part><tp:taxon-name-part taxon-name-part-type="species" reg="pentandrum">pentandrum</tp:taxon-name-part></tp:taxon-name></italic>, and <italic><tp:taxon-name><tp:taxon-name-part taxon-name-part-type="genus" reg="Disterigma">D.</tp:taxon-name-part><tp:taxon-name-part taxon-name-part-type="species" reg="empetrifolium">empetrifolium</tp:taxon-name-part></tp:taxon-name></italic>, <italic><tp:taxon-name><tp:taxon-name-part taxon-name-part-type="genus" reg="Rubus">Rubus</tp:taxon-name-part><tp:taxon-name-part taxon-name-part-type="species" reg="laegaardii">laegaardii</tp:taxon-name-part></tp:taxon-name></italic> (<xref ref-type="bibr" rid="B20">Eguiguren et al. 2015</xref>).</p><p><italic><tp:taxon-name><tp:taxon-name-part taxon-name-part-type="genus" reg="Pristimantis">Pristimantis</tp:taxon-name-part><tp:taxon-name-part taxon-name-part-type="species" reg="andinogigas">andinogigas</tp:taxon-name-part></tp:taxon-name></italic> was found active at night (19h00–22h00) at 6–10° C air temperature and 85–98% relative humidity. All males and some subadults and juveniles were observed active on bamboos (<italic><tp:taxon-name><tp:taxon-name-part taxon-name-part-type="genus" reg="Neurolepis">Neurolepis</tp:taxon-name-part></tp:taxon-name></italic> spp.); while both adult females were found active on the floor. During the day, individuals were found hidden inside rosettes (<italic><tp:taxon-name><tp:taxon-name-part taxon-name-part-type="genus" reg="Senecio">Senecio</tp:taxon-name-part></tp:taxon-name></italic> spp. and <italic><tp:taxon-name><tp:taxon-name-part taxon-name-part-type="genus" reg="Puya">Puya</tp:taxon-name-part></tp:taxon-name></italic> spp.) or at the base of bamboos. <italic><tp:taxon-name><tp:taxon-name-part taxon-name-part-type="genus" reg="Pristimantis">Pristimantis</tp:taxon-name-part><tp:taxon-name-part taxon-name-part-type="species" reg="andinogigas">andinogigas</tp:taxon-name-part></tp:taxon-name></italic> was the most abundant species during surveys at the type locality, representing 47 out of 108 anuran records. It was found in sympatry with <italic><tp:taxon-name><tp:taxon-name-part taxon-name-part-type="genus" reg="Pristimantis">Pristimantis</tp:taxon-name-part><tp:taxon-name-part taxon-name-part-type="species" reg="percultus">percultus</tp:taxon-name-part></tp:taxon-name></italic>, <tp:taxon-name><tp:taxon-name-part taxon-name-part-type="genus" reg="Pristimantis">Pristimantis</tp:taxon-name-part></tp:taxon-name> sp. cf. <tp:taxon-name><tp:taxon-name-part taxon-name-part-type="genus" reg="Pristimantis"/><tp:taxon-name-part taxon-name-part-type="species" reg="colodactylus">colodactylus</tp:taxon-name-part></tp:taxon-name>, <tp:taxon-name><tp:taxon-name-part taxon-name-part-type="genus" reg="Pristimantis">Pristimantis</tp:taxon-name-part></tp:taxon-name> sp. cf. <tp:taxon-name><tp:taxon-name-part taxon-name-part-type="genus" reg="Pristimantis"/><tp:taxon-name-part taxon-name-part-type="species" reg="orestes">orestes</tp:taxon-name-part></tp:taxon-name>, and <italic><tp:taxon-name><tp:taxon-name-part taxon-name-part-type="genus" reg="Lynchus">Lynchus</tp:taxon-name-part></tp:taxon-name></italic> sp.</p><p>The type locality of <italic><tp:taxon-name><tp:taxon-name-part taxon-name-part-type="genus" reg="Pristimantis">P.</tp:taxon-name-part><tp:taxon-name-part taxon-name-part-type="species" reg="andinogigas">andinogigas</tp:taxon-name-part></tp:taxon-name></italic> is officially protected as part of the Podocarpus National Park, a national protected area created in 1982. The area has little anthropogenic impact, and in general, paramos of the Nudo de Cajanuma and the nearby Nudo de Sabanilla are reported to have a relatively good conservation status (<xref ref-type="bibr" rid="B24">Hofstede et al. 2002</xref>). Road infrastructure projects have been proposed in the past, but their development was cancelled (<xref ref-type="bibr" rid="B13">Cisneros et al. 2004</xref>, <xref ref-type="bibr" rid="B6">Bernardi de León 2009</xref>). However, three expeditions over the last five years have recorded very low numbers of <italic><tp:taxon-name><tp:taxon-name-part taxon-name-part-type="genus" reg="Pristimantis">P.</tp:taxon-name-part><tp:taxon-name-part taxon-name-part-type="species" reg="andinogigas">andinogigas</tp:taxon-name-part></tp:taxon-name></italic>. Although more data are needed, it may be possible that the population of <italic><tp:taxon-name><tp:taxon-name-part taxon-name-part-type="genus" reg="Pristimantis">P.</tp:taxon-name-part><tp:taxon-name-part taxon-name-part-type="species" reg="andinogigas">andinogigas</tp:taxon-name-part></tp:taxon-name></italic> has declined. In the absence of further information about the extinction risk on this newly discovered species, we suggest that <italic><tp:taxon-name><tp:taxon-name-part taxon-name-part-type="genus" reg="Pristimantis">P.</tp:taxon-name-part><tp:taxon-name-part taxon-name-part-type="species" reg="andinogigas">andinogigas</tp:taxon-name-part></tp:taxon-name></italic> should be classified in the IUCN Red List category of Data Deficient (<xref ref-type="bibr" rid="B25">IUCN 2012</xref>).</p></tp:treatment-sec><tp:treatment-sec><!--Section generated to contain objects referenced in tp:taxon-treatment.--><fig id="F1" position="float" orientation="portrait"><label>Figure 1.</label><caption><p>Porous texture of the skin on the middorsum of <italic><tp:taxon-name><tp:taxon-name-part taxon-name-part-type="genus" reg="Pristimantis">Pristimantis</tp:taxon-name-part><tp:taxon-name-part taxon-name-part-type="species" reg="andinogigas">andinogigas</tp:taxon-name-part></tp:taxon-name></italic> sp. nov. (<named-content xmlns:xlink="http://www.w3.org/1999/xlink" content-type="dwc:institutional_code" xlink:type="simple">DHMECN</named-content> 11013, adult male, paratype).</p></caption><graphic xmlns:xlink="http://www.w3.org/1999/xlink" xlink:href="zookeys-852-137-g001.jpg" position="float" orientation="portrait" xlink:type="simple" id="oo_306084.jpg"/></fig></tp:treatment-sec><ref-list><ref id="B2"><mixed-citation xmlns:xlink="http://www.w3.org/1999/xlink" xlink:type="simple"><person-group><name name-style="western"><surname>Aguirre Mendoza</surname><given-names>L</given-names></name><name name-style="western"><surname>Veintimilla</surname><given-names>D</given-names></name><name name-style="western"><surname>Salinas</surname><given-names>K</given-names></name><name name-style="western"><surname>Aguirre</surname><given-names>N</given-names></name></person-group> (<year>2015</year>) <article-title>Diversidad de Anfibios en los páramos del Parque Nacional Podocarpus.</article-title> In: <person-group><name name-style="western"><surname>Aguirre</surname><given-names>N</given-names></name><name name-style="western"><surname>Ojeda Luna</surname><given-names>T</given-names></name><name name-style="western"><surname>Eguiguren</surname><given-names>P</given-names></name><name name-style="western"><surname>Aguirre Mendoza</surname><given-names>Z</given-names></name></person-group> (<role>Eds</role>) <issue-title>, Cambio climático y biodiversidad: Estudio de caso de los páramos del Parque Nacional Podocarpus, Ecuador.</issue-title><source>Universidad Nacional de Loja, Programa de Biodiversidad y Servicios Ecosistémicos, Loja</source>, <fpage>169</fpage>–<lpage>183</lpage>.</mixed-citation></ref><ref id="B3"><mixed-citation xmlns:xlink="http://www.w3.org/1999/xlink" xlink:type="simple"><person-group><name name-style="western"><surname>Aguirre Mendoza</surname><given-names>Z</given-names></name><name name-style="western"><surname>Aguirre Mendoza</surname><given-names>Z</given-names></name><name name-style="western"><surname>Muñoz</surname><given-names>J</given-names></name></person-group> (<year>2017</year>) <article-title>Biodiversidad de la provincia de Loja, Ecuador.</article-title><source>Arnaldoa</source><volume>24</volume>: <fpage>523</fpage>–<lpage>542</lpage>. <ext-link xlink:type="simple" ext-link-type="doi" xlink:href="10.22497/arnaldoa.242.24206">https://doi.org/10.22497/arnaldoa.242.24206</ext-link></mixed-citation></ref><ref id="B39"><mixed-citation xmlns:xlink="http://www.w3.org/1999/xlink" xlink:type="simple"><person-group><name name-style="western"><surname>Mueses-Cisneros</surname><given-names>J</given-names></name><name name-style="western"><surname>Perdonmo-Castillo</surname><given-names>IV</given-names></name><name name-style="western"><surname>Cepeda-Quilindo</surname><given-names>B</given-names></name></person-group> (<year>2013</year>) <article-title>A new species of the genus <italic><tp:taxon-name><tp:taxon-name-part taxon-name-part-type="genus">Pristimantis</tp:taxon-name-part></tp:taxon-name></italic> (<tp:taxon-name><tp:taxon-name-part taxon-name-part-type="order">Anura</tp:taxon-name-part></tp:taxon-name>: <tp:taxon-name><tp:taxon-name-part taxon-name-part-type="family">Craugastoridae</tp:taxon-name-part></tp:taxon-name>) from southwestern Colombia.</article-title><source>Herpetotropicos</source><volume>9</volume>: <fpage>37</fpage>–<lpage>45</lpage>. <ext-link xlink:type="simple" ext-link-type="uri" xlink:href="http://bionames.org/references/ef41dc11c47e8f01ecf11068ea2ed61b">http://bionames.org/references/ef41dc11c47e8f01ecf11068ea2ed61b</ext-link></mixed-citation></ref><ref id="B34"><mixed-citation xmlns:xlink="http://www.w3.org/1999/xlink" xlink:type="simple"><person-group><name name-style="western"><surname>Lynch</surname><given-names>JD</given-names></name></person-group> (<year>1980</year>) <article-title>New species of <italic><tp:taxon-name><tp:taxon-name-part taxon-name-part-type="genus">Eleutherodactylus</tp:taxon-name-part></tp:taxon-name></italic> of Colombia (<tp:taxon-name><tp:taxon-name-part taxon-name-part-type="class">Amphibia</tp:taxon-name-part></tp:taxon-name>: <tp:taxon-name><tp:taxon-name-part taxon-name-part-type="family">Leptodactylidae</tp:taxon-name-part></tp:taxon-name>). I: Five new species from the paramos of the Cordillera Central.</article-title><source>Caldasia</source><volume>13</volume>: <fpage>165</fpage>–<lpage>188</lpage>. <ext-link xlink:type="simple" ext-link-type="uri" xlink:href="http://www.bdigital.unal.edu.co/34462">http://www.bdigital.unal.edu.co/34462</ext-link></mixed-citation></ref><ref id="B37"><mixed-citation xmlns:xlink="http://www.w3.org/1999/xlink" xlink:type="simple"><person-group><name name-style="western"><surname>Lynch</surname><given-names>JD</given-names></name><name name-style="western"><surname>Ruiz-Carranza</surname><given-names>PM</given-names></name><name name-style="western"><surname>Ardila-Robayo</surname><given-names>MC</given-names></name></person-group> (<year>1996</year>) <article-title>Three new species of <italic><tp:taxon-name><tp:taxon-name-part taxon-name-part-type="genus">Eleutherodactylus</tp:taxon-name-part></tp:taxon-name></italic> (<tp:taxon-name><tp:taxon-name-part taxon-name-part-type="class">Amphibia</tp:taxon-name-part></tp:taxon-name>: <tp:taxon-name><tp:taxon-name-part taxon-name-part-type="family">Leptodactylidae</tp:taxon-name-part></tp:taxon-name>) from high elevations of the Cordillera Central of Colombia.</article-title><source>Caldasia</source><volume>18</volume>: <fpage>329</fpage>–<lpage>342</lpage>. <ext-link xlink:type="simple" ext-link-type="uri" xlink:href="http://www.bdigital.unal.edu.co/21094/">http://www.bdigital.unal.edu.co/21094/</ext-link></mixed-citation></ref><ref id="B32"><mixed-citation xmlns:xlink="http://www.w3.org/1999/xlink" xlink:type="simple"><person-group><name name-style="western"><surname>Lynch</surname><given-names>JD</given-names></name></person-group> (<year>1972</year>) <article-title>Two New Species of Frogs (<italic><tp:taxon-name><tp:taxon-name-part taxon-name-part-type="genus">Eleutherodactylus</tp:taxon-name-part></tp:taxon-name></italic>: <tp:taxon-name><tp:taxon-name-part taxon-name-part-type="family">Leptodactylidae</tp:taxon-name-part></tp:taxon-name>) from the Páramos of northern Ecuador.</article-title><source>Herpetologica</source><volume>28</volume>: <fpage>141</fpage>–<lpage>147</lpage>. <ext-link xlink:type="simple" ext-link-type="uri" xlink:href="https://www.jstor.org/stable/3891093">https://www.jstor.org/stable/3891093</ext-link></mixed-citation></ref><ref id="B35"><mixed-citation xmlns:xlink="http://www.w3.org/1999/xlink" xlink:type="simple"><person-group><name name-style="western"><surname>Lynch</surname><given-names>JD</given-names></name></person-group> (<year>1981</year>) <article-title>Leptodactylid Frogs of the Genus <italic><tp:taxon-name><tp:taxon-name-part taxon-name-part-type="genus">Eleutherodactylus</tp:taxon-name-part></tp:taxon-name></italic> in the Andes of Northern Ecuador and Adjacent Colombia.</article-title><source>Miscellaneous Publications of the Museum of Natural History, The University of Kansas</source><volume>72</volume>: <fpage>1</fpage>–<lpage>46</lpage>. <ext-link xlink:type="simple" ext-link-type="doi" xlink:href="10.5962/bhl.title.16289">https://doi.org/10.5962/bhl.title.16289</ext-link></mixed-citation></ref><ref id="B57"><mixed-citation xmlns:xlink="http://www.w3.org/1999/xlink" xlink:type="simple"><person-group><name name-style="western"><surname>Yánez-Muñoz</surname><given-names>MH</given-names></name><name name-style="western"><surname>Cisneros-Heredia</surname><given-names>DF</given-names></name><name name-style="western"><surname>Reyes-Puig</surname><given-names>JP</given-names></name></person-group> (<year>2010</year>) Una nueva especie de rana terrestre <tp:taxon-name><tp:taxon-name-part taxon-name-part-type="genus">Pristimantis</tp:taxon-name-part></tp:taxon-name> (<tp:taxon-name><tp:taxon-name-part taxon-name-part-type="order">Anura</tp:taxon-name-part></tp:taxon-name>: <tp:taxon-name><tp:taxon-name-part taxon-name-part-type="clade">Terrarana</tp:taxon-name-part></tp:taxon-name>: <tp:taxon-name><tp:taxon-name-part taxon-name-part-type="family">Strabomantidae</tp:taxon-name-part></tp:taxon-name>) de la cuenca alta del Río Pastaza, Ecuador. ACI Avances en Ciencias e Ingenierías 2: B28–B32. <ext-link xlink:type="simple" ext-link-type="doi" xlink:href="10.18272/aci.v2i3.41">https://doi.org/10.18272/aci.v2i3.41</ext-link></mixed-citation></ref><ref id="B33"><mixed-citation xmlns:xlink="http://www.w3.org/1999/xlink" xlink:type="simple"><person-group><name name-style="western"><surname>Lynch</surname><given-names>JD</given-names></name></person-group> (<year>1979</year>) Leptodactylid frogs of the genus <italic><tp:taxon-name><tp:taxon-name-part taxon-name-part-type="genus">Eleutherodactylus</tp:taxon-name-part></tp:taxon-name></italic> from the Andes of southern Ecuador. The University of Kansas Museum of Natural History Miscellaneous Publication: 1–62. <ext-link xlink:type="simple" ext-link-type="doi" xlink:href="10.5962/bhl.title.16268">https://doi.org/10.5962/bhl.title.16268</ext-link></mixed-citation></ref><ref id="B5"><mixed-citation xmlns:xlink="http://www.w3.org/1999/xlink" xlink:type="simple"><person-group><name name-style="western"><surname>Almendáriz</surname><given-names>A</given-names></name><name name-style="western"><surname>Orcés</surname><given-names>G</given-names></name></person-group> (<year>2004</year>) Distribución de algunas especies de la herpetofauna de los pisos altoandino, temperado y subtropical. Politécnica 25 (1) Biología: 97–150. <ext-link xlink:type="simple" ext-link-type="uri" xlink:href="http://bibdigital.epn.edu.ec/handle/15000/4791">http://bibdigital.epn.edu.ec/handle/15000/4791</ext-link></mixed-citation></ref><ref id="B50"><mixed-citation xmlns:xlink="http://www.w3.org/1999/xlink" xlink:type="simple"><person-group><name name-style="western"><surname>Ron</surname><given-names>SR</given-names></name><name name-style="western"><surname>Merino-Viteri</surname><given-names>A</given-names></name><name name-style="western"><surname>Ortiz</surname><given-names>DA</given-names></name></person-group> (<year>2019</year>) Anfibios del Ecuador. Version 2019.0. Available from: <ext-link xlink:type="simple" ext-link-type="uri" xlink:href="https://bioweb.bio/faunaweb/amphibiaweb/">https://bioweb.bio/faunaweb/amphibiaweb/</ext-link> [March 24, 2019]</mixed-citation></ref><ref id="B20"><mixed-citation xmlns:xlink="http://www.w3.org/1999/xlink" xlink:type="simple"><person-group><name name-style="western"><surname>Eguiguren</surname><given-names>P</given-names></name><name name-style="western"><surname>Ojeda Luna</surname><given-names>T</given-names></name><name name-style="western"><surname>Aguirre</surname><given-names>N</given-names></name></person-group> (<year>2015</year>) <article-title>Patrones de diversidad florística a lo largo de la gradiente altitudinal del páramo del Parque Nacional Podocarpus.</article-title> In: <person-group><name name-style="western"><surname>Aguirre</surname><given-names>N</given-names></name><name name-style="western"><surname>Ojeda Luna</surname><given-names>T</given-names></name><name name-style="western"><surname>Eguiguren</surname><given-names>P</given-names></name><name name-style="western"><surname>Aguirre Mendoza</surname><given-names>Z</given-names></name></person-group> (<role>Eds</role>) <issue-title>Cambio climático y biodiversidad: Estudio de caso de los páramos del Parque Nacional Podocarpus, Ecuador.</issue-title><source>Universidad Nacional de Loja, Programa de Biodiversidad y Servicios Ecosistémicos, Loja</source>, <fpage>145</fpage>–<lpage>164</lpage>.</mixed-citation></ref><ref id="B24"><mixed-citation xmlns:xlink="http://www.w3.org/1999/xlink" xlink:type="simple"><person-group><name name-style="western"><surname>Hofstede</surname><given-names>R</given-names></name><name name-style="western"><surname>Coppus</surname><given-names>R</given-names></name><name name-style="western"><surname>Mena Vásconez</surname><given-names>P</given-names></name><name name-style="western"><surname>Segarra</surname><given-names>P</given-names></name><name name-style="western"><surname>Wolf</surname><given-names>J</given-names></name><name name-style="western"><surname>Sevink</surname><given-names>J</given-names></name></person-group> (<year>2002</year>) <article-title>El estado de conservación de los páramos de pajonal en el Ecuador.</article-title><source>Ecotropicos</source><volume>15</volume>: <fpage>3</fpage>–<lpage>18</lpage>.</mixed-citation></ref><ref id="B13"><mixed-citation xmlns:xlink="http://www.w3.org/1999/xlink" xlink:type="simple"><person-group><name name-style="western"><surname>Cisneros</surname><given-names>R</given-names></name><name name-style="western"><surname>López</surname><given-names>F</given-names></name><name name-style="western"><surname>Ordóñez</surname><given-names>L</given-names></name><name name-style="western"><surname>Guzmán</surname><given-names>W</given-names></name></person-group> (<year>2004</year>) <source>La carretera Cajanuma-Lagunas del Compadre en el Parque Nacional Podocarpus: La suceptibilidad de las áreas protegidas. In: Ortiz D, Mena Vásconez P (Eds) Páramo y obras de infraestructura – Serie Páramo.</source><publisher-name>Abya-Yala</publisher-name>, <publisher-loc>Quito</publisher-loc>, <size units="page">19 pp</size>.</mixed-citation></ref><ref id="B6"><mixed-citation xmlns:xlink="http://www.w3.org/1999/xlink" xlink:type="simple"><person-group><name name-style="western"><surname>Bernardi de León</surname><given-names>R</given-names></name></person-group> (<year>2009</year>) <article-title>Road Development in Podocarpus National Park: An Assessment of Threats and Opportunities.</article-title><source>Journal of Sustainable Forestry</source><volume>28</volume>: <fpage>735</fpage>–<lpage>754</lpage>. <ext-link xlink:type="simple" ext-link-type="doi" xlink:href="10.1080/10549810902936607">https://doi.org/10.1080/10549810902936607</ext-link></mixed-citation></ref><ref id="B25"><mixed-citation xmlns:xlink="http://www.w3.org/1999/xlink" xlink:type="simple"><institution xlink:type="simple">IUCN</institution> (<year>2012</year>) <source>IUCN Red List Categories and Criteria: Version 3.1. Second edition.</source><publisher-name>International Union for Conservation of Nature and Natural Resources IUCN</publisher-name>, <publisher-loc>Gland and Cambridge</publisher-loc>, <size units="page">32 pp</size>. <ext-link xlink:type="simple" ext-link-type="uri" xlink:href="https://portals.iucn.org/library/node/10315">https://portals.iucn.org/library/node/10315</ext-link></mixed-citation></ref></ref-list></tp:taxon-treatment>
